# Supplementary material for: Successful captive breeding of a Malayan pangolin population to the third filial generation
Source: Commun Biol. 2021 Oct 21;4:1212. doi: 10.1038/s42003-021-02760-4 (PMC8531396; doi:10.1038/s42003-021-02760-4)
Supplement: Supplementary file 7 — Supplementary Data 1 [file 42003_2021_2760_MOESM7_ESM.xlsx]

## Sheet: Supplementary Table 1
Female ID	Date of entry	Status	Male used for mating	Date of mating	Frequency of mating	Date of birth	Gestation (Days)	Offspring ID	Remarks on offspring
WF1	11/9/2013	Died on 13/7/2018	WM6	17–20/12/2016	4
			WM6	29/8–1/9/2017	5
			WM9	25/11/–2/12/2017	7
WF2	10/1/2014	Alive	WM6	10–17/11/2016	4	19/5/2017 (first offspring)	183–190	FG9♂	Died on 8/2/2020, lived for 995 days
			WM12	3–17/4/2017	34				Mated during pregnancy
			WM6	30/12/2017–12/1/2018	8	22/7/2018 (second offspring)	191–204	FG20♂	Died on 28/8/2019, lived for 402 days
			WM6	29/3–1/4/2018	7				Mated during pregnancy
			WM6	21–22/5/2018	3				Mated during pregnancy
			WM6	9–11/6/2019	3
WF3	10/1/2014	Alive	WM6	18/12/2015-14/1/2016	no record	25/6/2016 (first offspring)	163–190	FG4♀	Died on 8/6/2018, lived for 713 days
			WM6	19/11–1/12/2016	9
			WM6	22–28/12/2016	4
			WM6	14–18/7/2017	8
			WM8	25–30/10/2017	5
			WM8	23–25/2/2018	6
			WM8	28/4–5/5/2018	10	12/11/2018 (second offspring)	191–198	FG22♀	Lived for 748 days
			WM8	3–7/6/2018	7				Mated during pregnancy
			WM8	10–11/8/2018	3				Mated during pregnancy
			WM6	22/6-6/7/2019	7
WF5	4/9/2016	Died on 28/8/2019	WM8	20–30/11/2016	no record	27/5/2017 (first offspring)	178–188	FG10♀	Lived for 1282days
			WM8	4–12/4/2017	7				Mated during pregnancy
			WM6	4–13/12/2017	7	11/6/2018 (second offspring)	180–189	FG18♀	Lived for 902 days
			WM6	19–26/1/2018	5				Mated during pregnancy
			WM6	1–6/3/2018	4				Mated during pregnancy
			WM6	11–16/4/2018	12				Mated during pregnancy
			WM6	31/3/2019	2				Dead, autopsy pending
			WM6	25–27/5/2019	5				Dead, autopsy pending
WF6	4/9/2015	Alive	WM6	16–17/5/2016	no record	18/10/2016 (first offspring)	154–155	FG7♀	Died on 7/7/2018, lived for 627 days
			WM8	2–14/8/2017	2	20/2/2018 (second offspring)	190 or 202	FG14?	Died on 3/3/2018, lived for 11 days
			WM8	19–21/3/2018	2	25/9/2018 (third offspring)	187 or 189	FG21♀	Lived for 796 days
			WM6	1/5/2019	1	10/11/2019 (fourth offspring)	193	FG27♂	Died on 13/11/ 2019, lived for 3 days
			WM6	12/11/2019	1
			WM6	21/3/2020	2	23/9/2020 (fifth offspring)	186	FG30♀	Died on 29/9/2020, lived for 36 days
WF8	15/12/2015	Alive	NA	mated in wild		29/4/2016 (first offspring)		FG1？	Died on 30/9/2016, lived for 154 days
			WM6	10–26/10/2016	13	15/4/2017 (second offspring)	171–187	FG8♂	Died on 18/9/2017, lived for 156 days
			WM6	24–28/9/2017	7	31/3/2018 (third offspring)	184–188	FG15.1♀ (twin)	Died on 6/12/2019, lived for 609 days
								FG15.2♀ (twin)	Died during birth
			WM8	2–5/10/2018	6	5/4/2019 (fourth offspring)	182–185	FG23♀	Lived for 604 days
			WM8	17/10/2018`	3				Mated during pregnancy
			WM6	1–5/11/2018	3				Mated during pregnancy
			WM6	8–9/12/2018	2				Mated during pregnancy
			WM6	15–17/9/2019	4	20/3/2020 (fifth offspring)	185 or 187	FG28♀	Died on 4/6/2020, lived for 76 days
WF11	19/1/2016	Died on 5/9/2017	NA	mated in wild		5/6/2016 (first offspring)		FG3♀	Lived for 1638 days
			WM6	27/3–14/4/2017	11	second offspring		FG13？	Foetal death
WF12	19/1/2016	Alive	NA	mated in the wild		1/5/2016 (first offspring)		FG2♂	Lived for 1673 days
			WM6	9–26/2/2017	9	12/8/2017 (second offspring)	167–184	FG12♂	Died on 22/8/2017, lived for 10 days
			WM6	23–25/8/2017	4
			WM6	5–10/11/2017	6	19/5/2018 (third offspring)	190–195	FG16♀	Lived for 925 days
			WM8	21/3/2018	3				Mated during pregnancy
			WM8	17–19/10/2018	5	22/4/2019 (fourth offspring)	185 or 187	FG24♀	Lived for 587 days
			WM8	9–11/11/2018	9				Mated during pregnancy
			WM8	3/12/2018	3				Mated during pregnancy
			WM8	10–14/1/2019	3				Mated during pregnancy
			WM6	25/2–3/3/2019	8				Mated during pregnancy
WF14	16/4/2016	Died on 4/6/2019	WM6	1–10/5/2017	10
			WM9	13–19/11/2017	5	25/5/2018 (first offspring)	187–193	FG17♂	Died on 3/6/2018, lived for 9 days
			WM6	11–14/3/2018	4				Mated during pregnancy
			WM8	1–2/11/2018	3
			WM9	3–5/12/2018	3
			WM9	3/3/2019	2
WF15	16/4/2016	Died on 12/6/2019	NA	mated in wild		22/8/2016 (first offspring)		FG6♀	Died on 16/11/2019, lived for 1181 days
			WM6	19–30/4/2017	7
			WM8	1–4/5/2017	3
			WM6	1–5/8/2017	3
			WM6	29/11/2017	1
			WM6	22–29/7/2018	6
			WM6	11–13/3/2019	4	second offspring		FG26	Foetal death
WF16	16/4/2016	Alive	NA	mated in wild		4/7/2016 (first offspring)		FG5♂	Died on 24/5/2019, lived for 1054 days
			WM6	11/1–1/2/2017	6	15/7/2017 (second offspring)	164–185	FG11♂	Lived for 1233 days
			WM9	13–20/1/2018	6	13/7/2018 (third offspring)	175–182	FG19♂	Died on 4/8/2018, lived for 22 days
			WM9	26/3/2018	1				Mated during pregnancy
			WM6	15–17/8/2018	2
			WM6	3–8/10/2018	8
			WM8	14–15/11/2018	2	19/5/2019 (fourth offspring)	185 or 186	FG25♀	Died on 24/5/2019, lived for 5 days
			WM9	11/3/2019	2				Mated during pregnancy
			WM6	12/11/2019	3	17/5/2020 (fifth offspring)	186	FG29♀	Lived for 197 days
