# Supplementary material for: Successful captive breeding of a Malayan pangolin population to the third filial generation
Source: Commun Biol. 2021 Oct 21;4:1212. doi: 10.1038/s42003-021-02760-4 (PMC8531396; doi:10.1038/s42003-021-02760-4)
Supplement: Supplementary file 8 — Supplementary Data 2 [file 42003_2021_2760_MOESM8_ESM.xlsx]

## Sheet: Supplementary Table 2
Female ID	Date of birth	Status	Male used for mating	Date of cohabitation	Date of mating	Number of mating instances	Date of parturition	Gestation (Days)	Period from date of birth to conception	Offspring ID	Status/Longevity	Remarks on female pangolin used for mating
FG6♀	22/8/2016	Died on 16/11/2019, lived for 1181 days	WM6	15–16/8/2017	15–16/8/2017	4	15/2/2018 (first offspring)	184 or 185	12 months	SG1♀	Dead/32	Conceived during first cohabitation
			WM6	26–27/10/2017		0
			WM9	2–5/11/2017	2,4,5/11/2017	6						Mated during pregnancy
			WM9	3–4/12/2017	3,4/12/2017	2						Mated during pregnancy
			WM9	23–27/12/2017		0
			WM9	7–11/4/2018	9,10,11/4/2018	3	6/10/2018 (second offspring)	178–180		SG6♀	Alive/785	Conceived during first co-habitation
			WM12	29/5/–4/6/2018		0
			WM9	12–16/6/2018	13,16/6/2018	2						Mated during pregnancy
			WM9	20–22/7/2018	20,22/7/2018	2						Mated during pregnancy
			WM9	12–13/9/2018	13/9/2018	2						Mated during pregnancy
FG3♀	5/6/2016	Alive	WM6	17–25/6/2017	17-25/6/2017	11
			WM8	2–4/12/2017	2/12/2017	1	6/6/2018 (first offspring)	186	18 months	SG4♀	Alive/907	Conceived during the second co-habitation
			WM8	11–14/10/2018		0
			WM6	20–25/10/2018	21/10/2018	2
			WM6	21–30/11/2018	26,29,30/11/2018	3	1/6/2019 (second offspring)	184–188		SG8♂	Alive/574	Conceived during second co-habitation
			WM6	8–13/1/2019		0
			WM6	9/9/2019	9/9/2019	2
			WM6	5–6/10/2019	5,6/10/2019	3	8/4/2020 (third offspring)	185–186		SG12♀	Alive/236	Conceived during second co-habitation
FG7♀	18/10/2016	Died on 7/7/2018, lived for 627 days	WM8	19–25/8/2017		0
			WM8	4–13/9/2017	7,11/9/2017	3	10/3/2018 (first offspring)	180 or 184	11 months	SG2♀	Dead/143	Conceived during first co-habitation
			WM8	15–18/12/2017		0
			WM8	23–29/12/2017		0
			WM8	30/1–2/2/2018		0
FG4♀	25/6/2016	Died on 8/6/2018, lived for 713 days	WM8	23–27/9/2017	24,25,27/9/2017	7	4/4/2018 (first offspring)	189–192	15 months	SG3?	Dead/0	Conceived during first co-habitation
			WM8	23/12/2017–6/1/2018	23/12/2017–1/1/2018	7						Mated during pregnancy
			WM8	6–9/3/2018	6,7,8,9/3/2018	7						Mated during pregnancy
FG10♀	27/5/2017	Alive	WM6	4–14/12/2017		0
			WM6	19–27/1/2018	20,21,23/1/2018	6	26/7/2018 (first offspring)	184–187	238–241 days (~8 months)	SG5♂	Dead/4	Conceived during first co-habitation
			WM6	1–5/3/2018	1,3,4/3/2018	4						Mated during pregnancy
			WM6	11–15/4/2018	13,14,15/4/2018	3						Mated during pregnancy
			WM6	6–10/8/2018	7,8,9/8/2018	4	12/2/2019 (second offspring)	186–189		SG7♂	Alive/656	Conceived during first co-habitation
			WM6	9–12/9/2018	12/9/2018	1						Mated during pregnancy
			WM6	21–24/11/2018	23,24/11/2018	2						Mated during pregnancy
			WM6	29–31/12/2019	29,31/12/2019	3	1/7/2020 (third offspring)	183 or 185		SG14♂	Alive/152	Conceived during first co-habitation
FG15.1♀ (twin)	31/3/2018	Died on 6/12/2019, lived for 615 days	WM8	2–4/10/2018		0
			WM8	1–7/11/2018		0
			WM8	8–10/12/2018	8,10/12/2018	2	13/6/2019 (first offspring)	184 or 186	252–254 days (~8.5 months)	SG9?	Dead/199	Conceived during first co-habitation
			WM8	25–27/1/2019		0
SG4♀	6/6/2018	Alive	WM8	11–14/10/2018		0
			WM6	20–25/10/2018		0
			WM6	21–30/11/2018	30/11/2018	1
			WM6	8–13/1/2019	8,9,10,11/1/2019	4	12/7/2019 (first offspring)	182–185	216-219 days (~7 months)	TG1♀	Alive/506	Conceived during second co-habitation
			WM9	4/4/2019	4/4/2019	3						Mated during pregnancy
			WM9	31/12/2019–1/1/2020	31/12/2019–1/1/2020	2	1/7/2020 (second offspring)	183 or 182		TG2♀	Dead/23	Conceived during first cohabitation
			WM9	3–6/3/2020	3,6/3/2020	2						Mated during pregnancy
FG16♀	19/5/2018	Alive	WM8	9–12/11/2018		0
			WM8	11–29/12/2018		0
			WM8	10–13/1/2019		0
			WM6	25/2/–2/3/2019	1/3/2019	1	26/8/2019 (first offspring)	178	284 days (~9.5 months)	SG10?	Dead/3	Conceived during first co-habitation
			WM9	7–11/6/2019		0
			WM9	3–5/9/2019	3,4,5/9/2019	4	8/3/2020 (second offspring)	185–187		SG11♀	Alive/267	Conceived during first co-habitation
FG21♀	25/9/2018	Alive	SG7	12–14/11/2019	14/11/2019	1	19/5/2020 (first offspring)	187	415 days (~13.5months)	SG13♀	Dead/18	Conceived during first co-habitation
			SG7	29/11–1/12/2019	29,30/11/2019	2						Mated during pregnancy
			SG7	19–24/12/2019	24/12/2019	1						Mated during pregnancy
			SG7	24–27/1/2020	25/1/2020	1						Mated during pregnancy
FG23♀	5/4/2019	Alive	WM6	6–7/12/2019	6,7/12/2019	2
			WM6	31/1–1/2/2020	31/1/2020	1
SG6♀	6/10/2018	Alive	WM6	16/1/2020	16/1/2020	3	20/7/2020 (first offspring)	187	557 days (~15months)	TG3♀	Dead/4	Conceived during first co-habitation
			WM6	5/3/2020	5/3/2020	2						Mated during pregnancy
FG24♀	22/4/2019	Alive	WM9	25–30/4/2020	no record	?	29/10/2020 (first offspring)	182-187	368 days (~12 months)	SG15♂	Alive/32	Conceived during first cohabitation
